# Supplementary material for: Integrating personalized medical test contents with XML and XSL-FO
Source: BMC Med Educ. 2011 Mar 1;11:8. doi: 10.1186/1472-6920-11-8 (PMC3056837; doi:10.1186/1472-6920-11-8)
Supplement: Additional file 1 — This archive contains files that demonstrate key technical concepts of the described software module. Inputs can be found in a subfolder 'source' (including XSL stylesheets), while 'output' contains sample results (including XML intermediates). A 'README' file in the root folder provides additional information and a short recipe. [file 1472-6920-11-8-S1.ZIP]

Archive with 20 entries (15 files):
- output/intermediates 1/
- output/intermediates 1/exam_1.xml
- output/intermediates 1/exam_2.xml
- output/intermediates 2/
- output/intermediates 2/exam_1.fo
- output/intermediates 2/exam_2.fo
- output/pdf/
- output/pdf/exam_1.pdf
- output/pdf/exam_2.pdf
- output/xhtml/
- output/xhtml/exam_1.html
- output/xhtml/exam_2.html
- source/generate_sample_exams.py
- source/sample_database.sql
- source/stylesheets/
- source/stylesheets/exam2xhtml.xsl
- source/stylesheets/exam2xslfo.xsl
- source/stylesheets/formatting.xsl
- source/stylesheets/frontpage.xsl
- README
