# Supplementary material for: Integrating personalized medical test contents with XML and XSL-FO
Source: BMC Med Educ. 2011 Mar 1;11:8. doi: 10.1186/1472-6920-11-8 (PMC3056837; doi:10.1186/1472-6920-11-8)
Supplement: Additional file 1 — This archive contains files that demonstrate key technical concepts of the described software module. Inputs can be found in a subfolder 'source' (including XSL stylesheets), while 'output' contains sample results (including XML intermediates). A 'README' file in the root folder provides additional information and a short recipe. [file 1472-6920-11-8-S1.ZIP › output/intermediates 1/exam_1.xml]

<?xml version="1.0" encoding="iso-8859-1" ?>
<!DOCTYPE exam [
		<!ENTITY alpha "<symbol>&#945;</symbol>">
		<!ENTITY beta "<symbol>&#946;</symbol>">
		]>
		<exam candidate_id='1' candidate_name='Jane Doe'>

<item item_id='4' curricular_context='Cytogenetics'>
<question>Which of the given karyotypes is most likely associated with the following set of symptoms? <ul><li>omphalocele</li> <li>esophageal atresia</li> <li>micrognathism</li> <li>clenched hands</li> <li>overlapping fingers</li></ul></question>
	<answer answeroption_id='16'>47,XX,+21</answer>
	<answer answeroption_id='17'>47,XXY</answer>
	<answer answeroption_id='18'>47,XX,+16</answer>
	<answer answeroption_id='19'>45,X</answer>
	<answer answeroption_id='20'>47,XX,+18</answer>
</item>

<item item_id='3' curricular_context='Cytogenetics'>
<question>Which of the human chromosomes is shown?</question>

<medium medium_id='1' src='data:image/jpeg;base64,/9j/4AAQSkZJRgABAQEBLAEsAAD/2wBDAAUDBAQEAwUEBAQFBQUGBwwIBwcHBw8LCwkMEQ8SEhEP
ERETFhwXExQaFRERGCEYGh0dHx8fExciJCIeJBweHx7/wAALCACyAGIBAREA/8QAHQABAAICAwEB
AAAAAAAAAAAAAAcIBQYBAwQCCf/EADkQAAEDAwMCAwQIBgIDAAAAAAECAwQABREGEiEHMRNBUQgU
kaEVIiMyYYGx0UJSccHh8BYzYqLx/9oACAEBAAA/ALl0pSlKUpSlKUrqlvtxYzkh1W1CBkmtdXqV
/wATKGmvCJOCQc136e1MxdZ7kLbteQM8DAI/OtgpSlK+HnUNIK3FBKR5mvC1erc6vY3JCiO/1SAP
lWQSQQCCCD5iuaVj9SMmRY5bIGSpHb860K2NeLFSlZICfP8AGu2EY9rvDE7xk4J2K55x51IrS0uI
StJyFAEH+tfdKV1SX247C3nVbUIGSTUb3W7S7vdHwFbIg4QAe9YxpMkFxSHCko7VImiJLsqwtuPK
KlBRAz6YFZylfLgCm1JUMgjBrQL3DNomOsN5LTygUFR9f9NYp0RvE2kby19ZXFSNp+SxKtUdxhW5
AQE/CshSlR51Vvj7K2bRGKUB3/sWT5elavFS7FKdhUpGOT3wK6bc1Mud4EaBIIJc+1z/ACmpls8F
u3QWoqDnaOT6mvZShrVepscq009MRnxIqS4MdzjmtDsklL1sRIkr8NT6RlJ571tfTC4sByVawVJU
k7k7j3H4VvWea5r4fVsZWv8AlST8qrjfbsL1qSaiVNQVNvlKEg8pwf8AFZNmdNbYKUkOFCcp/GpM
6bWRMSD9IyG8SJH1ufLIrcqUpXg1DFTNscyKoAhxpQPwqCdR3iNZ0+6x0lxbaw2kDyxxXTDuF3ha
ngXxltaWhgOJzhOD6irCQHhIiNP4xvQFfGu+vBqGQiLZpT7i9iUoOTmq5QrbFlXSdOSgB15wuApP
bJzn512wBMN6jQWlBbi1gDnyzyfhmrHWxvwYDDQGMNj9K9NKUr5dSFtLQTgKBBqvOoW4lt1zPtM1
oJWtfjNlfO4E+X55rF64vwbUi1RCQVN5KkngGpc6D6j/AOQ6IQtb3iPRXVMOeuUng/DHxqQDUM+1
9qgaa6TSC28Wn5bqGG8HBOVDd/6hVQ/o7VkJiypffcUPswg7vvcV6NOasttv1bb7o0+XmHJCWVBX
cbjjI+NW5iuh6O26P40g/wBK7aUpQ9qr17XzrdmZs18abw+XfBU4OMDBI/Sq9y3brdFLkx3VlQ+s
dq85qYfZY1XFsWp5emp0xsC4ubmQTz4gTyPl8qtOM+fpVfvbVjsydHWpt1kOj3wEZ9di6r1aLDep
NsClMr2ZJTt71tHTPRjk3WNpiSVKUkSA+tteOAk7sH4VdqM0llltpIwlKQABXbSlKHtUZe0foxes
+nMmHHbKpDC0PNgDOcEZ+RNV9sml1W1YaUgtuFAStvyGBWVt9hstq1BbronZ7xElId4PJ9efjVrb
NcI9ztrUyK6lxC08lJyM+YqKvask22H0/bkTwk7ZKNmR55/bNQRZddwYdtKG0tKbUjJIIOK2zojq
C13vXdvVCIEgKXuCuDtAP96taKUpSlcLSlSCFDIIwf6VUzqpdZlm6v3SylkKbcbQ6z5cEYOPzzUe
XuDqGRc0NsLdQXl/VGKs37L1puVp0O+1cn3HC5JU4hCiTtB/+H416faZ0udU9PXISCA4lxKwT+B/
YmqfxeltxaeeYXN2xcnapJwcVL/RXpkiz66s12i3JwuslZdQf4wpJH6nP5VbMZFc0pSlD2qHOufS
oas1DatTw31MyYI2PhP8aO4rV7s5DjuR8tAuNnalxKeMjit66S352Ze5FsQ0oR0MJWFH1J/xW+6o
t/0nZJMTIClIO3PriqtW+03R+fKhvYy06WlKT5YOCakHpNbpzOvkoKlritxgVk9t+79hU7jvXNKU
pSvlxKVIUhQykjBFQv1bt1t05IguIdQ01IdIKV+vevBpPXNssur4cVuIp1M5KWS632TycH5n41Mu
pLxCstik3Sc6lEdpsqUo+lVk01q63Oy7reFuBAkyluM5PBSScVKHs13qHebTcVoktvympS0uFJzg
cEf7+FS/ilKUpSh7VUH2o5Ny1F1ciW+FJke42tjatCBwpw/4qK4Gtb1ozVzbr0NUltlwDw3Bz39a
sx7T2qVx+h7LiWcfSTbKCPQK5PyB+NQFakw3LAy0pKg2UjJ7c1J/sbyYcTU9+gMHBcKFlPpjd+9W
o86UpSlK6JsluLFckOrCUoSTk1Beo7ShTlyuLKW/eZToWhSx/vlWrsaCYu1wjLnxUl5+QnKCnIwC
OalTrlpSBd+njUGQg7YxRsSPUelRVF05DbhhpVuLsZSAQK3roDp62W28T5TMVLMhYBHHOOeKmqlK
UpQkAZJxVeesfUt2Tq93S0BSm4sZvc68DjcrPYVg7ddFznY3vVwKWkKHBVUr9KX2b1JkSkpStEVz
ahWc8/7+le/rdPbt2jFyHHQ2d6UpJ9SoCof/AOSP220xyooWhRAycE1InRK92653i6MR3UrfaA3A
DsPL+9SxSlKUNQj7QnW6BodH0Ja2TcLs5wtCCNrQ/wDI+VRTa3LdqZlN9eWyhTiPtBuyrd3ro1ZE
NvgsP2r7VbrgbQg85JqzvSrTKdM6TjxVJAlOp3vkfzmo39sxM49P4K4JXlue2twJGcpAV/cioqsj
7l1tSGHGFDw0hRIHnxW1ezPFnxOqVzeRgQ3o+FE9yoKH7mrQ+dKUpWF1TqO3WKItcqQhL20lDZPJ
PlUDyul2mNYKuN8lOve/zllSlhWdufKq76jt1y6Z3yTCfU69HA3NqP3T6ZFTx7KckdQbf77PiIU1
bX8BWOCsf6KtCPw7VGPtKSVwem0uaiN4wZAUvjO1IIyfyGTVX9LdSrB4LiXt7J7kit76C6+sUnqU
3a7a6pbjpUElR7/V3H9KtmK5pQ9qx2obqzaLW/MeP3EEpT6nFVV1kjVd5kTLnJkqw0pbyOeNuMhI
rLdLdXtNWEibISiQFfWCld8Ct2uugrT1LtPgSOErIK3UjkDvwakXpjoSxdPtOpsliaKWd5WtajlS
1HuTW1VjNU22Ld9PTrfMaDrL7KkLSfMEc1+c2lOn94ueprtb4cN9v3WatgLWj6uEkjNSNoDpZqXR
/Uiz6gL6HGWnx4v1ccHg/I1eGKvxI7bm4HekHP44rtpXlu8xNvtkiapO4Mo3Y9arbqXW2oZt2W7N
iZYK8Bjf2HqazMGfFudpdASgBQ2rA/hJFRnK6WXi/amZi6cefEcLSp91QwgJzkgflmreaatLFls0
aAykfZNpSpQH3iB3rJ0rhQBSUkZB4NQH1FucDS2oJ0NtLLLshXigjjJPcn4VgDrmE9Z5AkltAaTw
oH7xqZujWo4+pdHsSWHw94R2KUD5gVu1K6prDcqK5HdGULTg1DfUXSD0J0usoU+3IVg4SSRxWt9P
9E6nevDiWmPCtSlguLd4J/pxVgLTbIltjpZitpSAOTjk17aUoe1VR9pHT1zuHWJpbDTrjLkIAbew
OVE/qK0SRoe/pbeaZAWgjnJ7VYL2UrAvTmkJsF0qLjktTpyT5hPFTPSlcLQhYwtIUPQjNcNtttp2
oQlI9AMV9YpSlDUK9btQsWTXFoYU1ucksuYV5cbf3rQ7nqUx5iyGVZK923yNTJ0Md980w5cTjL7p
49MHGPlUhUpSlKUpQ1E/X7Rq743AvENpbk2GVJQlPmFYz+g+FRnN6eamnMtKeaUytePxI/CrA9Or
J9AaYjQNpSUpBIPfPn862OlKUpSlKHtXyoAgggEY7GikpJ5SD+VciuaV/9k=
' />
	<answer answeroption_id='11'>1</answer>
	<answer answeroption_id='12'>5</answer>
	<answer answeroption_id='13'>9</answer>
	<answer answeroption_id='14'>16</answer>
	<answer answeroption_id='15'>21</answer>
</item>
</exam>
