# Supplementary material for: Integrating personalized medical test contents with XML and XSL-FO
Source: BMC Med Educ. 2011 Mar 1;11:8. doi: 10.1186/1472-6920-11-8 (PMC3056837; doi:10.1186/1472-6920-11-8)
Supplement: Additional file 1 — This archive contains files that demonstrate key technical concepts of the described software module. Inputs can be found in a subfolder 'source' (including XSL stylesheets), while 'output' contains sample results (including XML intermediates). A 'README' file in the root folder provides additional information and a short recipe. [file 1472-6920-11-8-S1.ZIP › output/intermediates 2/exam_2.fo]

<?xml version="1.0" encoding="ISO-8859-1"?>
<fo:root xmlns:fo="http://www.w3.org/1999/XSL/Format">
<fo:layout-master-set>
<fo:simple-page-master margin-right="1.6cm" margin-left="1.6cm" margin-bottom="1.6cm" margin-top="1.6cm" page-width="21cm" page-height="29.7cm" master-name="simpleA4">
<fo:region-body margin-bottom="1.0cm"/>
<fo:region-after extent="0.5cm"/>
</fo:simple-page-master>
</fo:layout-master-set>
<fo:page-sequence master-reference="simpleA4">
<fo:static-content flow-name="xsl-region-after">
<fo:block text-align="end" font-size="9pt">
<fo:inline text-align="end">John Doe | 
			page <fo:page-number/> of <fo:page-number-citation ref-id="last-page"/>
</fo:inline>
</fo:block>
</fo:static-content>
<fo:flow flow-name="xsl-region-body">
<fo:block space-after="5mm" font-size="12pt">
<fo:block space-before="20mm" font-weight="bold" font-size="16pt">John Doe</fo:block>
<fo:leader leader-length="100%" rule-thickness="1.0pt" leader-pattern="rule"/>
<fo:block space-after="16mm" space-before="12mm" font-style="italic" font-size="12pt">
		This exam consists of 4 items: 
	</fo:block>
<fo:table break-after="page" width="100%" table-layout="fixed">
<fo:table-column column-width="proportional-column-width(0.6)"/>
<fo:table-column column-width="proportional-column-width(0.4)"/>
<fo:table-body>
<fo:table-row>
<fo:table-cell>
<fo:block font-size="12pt" font-weight="bold">Curricular context</fo:block>
</fo:table-cell>
<fo:table-cell>
<fo:block font-size="12pt" font-weight="bold">Items</fo:block>
</fo:table-cell>
</fo:table-row>x
		<fo:table-row>
<fo:table-cell>
<fo:block font-size="12pt" text-indent="-4mm" margin-left="4mm" margin="2mm">Cytogenetics</fo:block>
</fo:table-cell>
<fo:table-cell>
<fo:block font-size="12pt" margin="2mm">2</fo:block>
</fo:table-cell>
</fo:table-row>x
		<fo:table-row>
<fo:table-cell>
<fo:block font-size="12pt" text-indent="-4mm" margin-left="4mm" margin="2mm">Pharmacology</fo:block>
</fo:table-cell>
<fo:table-cell>
<fo:block font-size="12pt" margin="2mm">2</fo:block>
</fo:table-cell>
</fo:table-row>
</fo:table-body>
</fo:table>
<fo:block space-before="6mm" space-after="4mm" font-weight="bold" font-size="14pt" keep-with-next="always">
		Item 1 
		(Cytogenetics)
	</fo:block>
<fo:block keep-with-next="always" space-before="4mm" space-after="4mm">Which of the given karyotypes is most likely associated with the following set of symptoms? <fo:block margin-left="2pt">
<fo:inline font-family="Times Roman" font-weight="bold">&#8226; </fo:inline>omphalocele</fo:block> <fo:block margin-left="2pt">
<fo:inline font-family="Times Roman" font-weight="bold">&#8226; </fo:inline>esophageal atresia</fo:block> <fo:block margin-left="2pt">
<fo:inline font-family="Times Roman" font-weight="bold">&#8226; </fo:inline>micrognathism</fo:block> <fo:block margin-left="2pt">
<fo:inline font-family="Times Roman" font-weight="bold">&#8226; </fo:inline>clenched hands</fo:block> <fo:block margin-left="2pt">
<fo:inline font-family="Times Roman" font-weight="bold">&#8226; </fo:inline>overlapping fingers</fo:block>
</fo:block>
	<fo:block keep-with-next="always" space-before="1mm" text-indent="-6mm" margin-left="12mm">
<fo:inline font-weight="bold">A) </fo:inline>47,XX,+21</fo:block>
	<fo:block keep-with-next="always" space-before="1mm" text-indent="-6mm" margin-left="12mm">
<fo:inline font-weight="bold">B) </fo:inline>47,XXY</fo:block>
	<fo:block keep-with-next="always" space-before="1mm" text-indent="-6mm" margin-left="12mm">
<fo:inline font-weight="bold">C) </fo:inline>47,XX,+16</fo:block>
	<fo:block keep-with-next="always" space-before="1mm" text-indent="-6mm" margin-left="12mm">
<fo:inline font-weight="bold">D) </fo:inline>45,X</fo:block>
	<fo:block keep-with-next="always" space-before="1mm" text-indent="-6mm" margin-left="12mm">
<fo:inline font-weight="bold">E) </fo:inline>47,XX,+18</fo:block>
<fo:leader leader-length="100%" rule-thickness="1.0pt" leader-pattern="rule"/>
<fo:block space-before="6mm" space-after="4mm" font-weight="bold" font-size="14pt" keep-with-next="always">
		Item 2 
		(Pharmacology)
	</fo:block>
<fo:block keep-with-next="always" space-before="4mm" space-after="4mm">What is a suitable therapy for <fo:inline font-weight="bold">acute asthmatic bronchoconstriction</fo:inline>?</fo:block>
	<fo:block keep-with-next="always" space-before="1mm" text-indent="-6mm" margin-left="12mm">
<fo:inline font-weight="bold">A) </fo:inline>Tamsulosin (<fo:inline font-family="Symbol">&#945;</fo:inline>
<fo:inline font-size="75%" vertical-align="sub">1</fo:inline> receptor antagonist)</fo:block>
	<fo:block keep-with-next="always" space-before="1mm" text-indent="-6mm" margin-left="12mm">
<fo:inline font-weight="bold">B) </fo:inline>Clonidine (<fo:inline font-family="Symbol">&#945;</fo:inline>
<fo:inline font-size="75%" vertical-align="sub">2</fo:inline> receptor agonist)</fo:block>
	<fo:block keep-with-next="always" space-before="1mm" text-indent="-6mm" margin-left="12mm">
<fo:inline font-weight="bold">C) </fo:inline>Dobutamine (<fo:inline font-family="Symbol">&#946;</fo:inline>
<fo:inline font-size="75%" vertical-align="sub">1</fo:inline> receptor agonist)</fo:block>
	<fo:block keep-with-next="always" space-before="1mm" text-indent="-6mm" margin-left="12mm">
<fo:inline font-weight="bold">D) </fo:inline>Salbutamol (<fo:inline font-family="Symbol">&#946;</fo:inline>
<fo:inline font-size="75%" vertical-align="sub">2</fo:inline> receptor agonist)</fo:block>
	<fo:block keep-with-next="always" space-before="1mm" text-indent="-6mm" margin-left="12mm">
<fo:inline font-weight="bold">E) </fo:inline>Atenolol (<fo:inline font-family="Symbol">&#946;</fo:inline>
<fo:inline font-size="75%" vertical-align="sub">1</fo:inline> receptor antagonist)</fo:block>
<fo:leader leader-length="100%" rule-thickness="1.0pt" leader-pattern="rule"/>
<fo:block space-before="6mm" space-after="4mm" font-weight="bold" font-size="14pt" keep-with-next="always">
		Item 3 
		(Pharmacology)
	</fo:block>
<fo:block keep-with-next="always" space-before="4mm" space-after="4mm">What should be measured to control and adjust the dosage of oral synthetic thyroid hormones after thyroidectomy?</fo:block>
	<fo:block keep-with-next="always" space-before="1mm" text-indent="-6mm" margin-left="12mm">
<fo:inline font-weight="bold">A) </fo:inline>Plasma concentration of thyrotropin-releasing hormone (TRH)</fo:block>
	<fo:block keep-with-next="always" space-before="1mm" text-indent="-6mm" margin-left="12mm">
<fo:inline font-weight="bold">B) </fo:inline>Plasma concentration of thyroid-stimulating hormone (TSH)</fo:block>
	<fo:block keep-with-next="always" space-before="1mm" text-indent="-6mm" margin-left="12mm">
<fo:inline font-weight="bold">C) </fo:inline>Plasma concentration of triiodothyronine (T<fo:inline font-size="75%" vertical-align="sub">3</fo:inline>)</fo:block>
	<fo:block keep-with-next="always" space-before="1mm" text-indent="-6mm" margin-left="12mm">
<fo:inline font-weight="bold">D) </fo:inline>Plasma concentration of thyroxine (T<fo:inline font-size="75%" vertical-align="sub">4</fo:inline>)</fo:block>
	<fo:block keep-with-next="always" space-before="1mm" text-indent="-6mm" margin-left="12mm">
<fo:inline font-weight="bold">E) </fo:inline>Body temperature and heart rate</fo:block>
<fo:leader leader-length="100%" rule-thickness="1.0pt" leader-pattern="rule"/>
<fo:block space-before="6mm" space-after="4mm" font-weight="bold" font-size="14pt" keep-with-next="always">
		Item 4 
		(Cytogenetics)
	</fo:block>
<fo:block keep-with-next="always" space-before="4mm" space-after="4mm">Which of the human chromosomes is shown?</fo:block>

<fo:block keep-with-next="always">
<fo:external-graphic content-height="48mm" src="data:image/jpeg;base64,/9j/4AAQSkZJRgABAQEBLAEsAAD/2wBDAAUDBAQEAwUEBAQFBQUGBwwIBwcHBw8LCwkMEQ8SEhEP ERETFhwXExQaFRERGCEYGh0dHx8fExciJCIeJBweHx7/wAALCACyAGIBAREA/8QAHQABAAICAwEB AAAAAAAAAAAAAAcIBQYBAwQCCf/EADkQAAEDAwMCAwQIBgIDAAAAAAECAwQABREGEiEHMRNBUQgU kaEVIiMyYYGx0UJSccHh8BYzYqLx/9oACAEBAAA/ALl0pSlKUpSlKUrqlvtxYzkh1W1CBkmtdXqV /wATKGmvCJOCQc136e1MxdZ7kLbteQM8DAI/OtgpSlK+HnUNIK3FBKR5mvC1erc6vY3JCiO/1SAP lWQSQQCCCD5iuaVj9SMmRY5bIGSpHb860K2NeLFSlZICfP8AGu2EY9rvDE7xk4J2K55x51IrS0uI StJyFAEH+tfdKV1SX247C3nVbUIGSTUb3W7S7vdHwFbIg4QAe9YxpMkFxSHCko7VImiJLsqwtuPK KlBRAz6YFZylfLgCm1JUMgjBrQL3DNomOsN5LTygUFR9f9NYp0RvE2kby19ZXFSNp+SxKtUdxhW5 AQE/CshSlR51Vvj7K2bRGKUB3/sWT5elavFS7FKdhUpGOT3wK6bc1Mud4EaBIIJc+1z/ACmpls8F u3QWoqDnaOT6mvZShrVepscq009MRnxIqS4MdzjmtDsklL1sRIkr8NT6RlJ571tfTC4sByVawVJU k7k7j3H4VvWea5r4fVsZWv8AlST8qrjfbsL1qSaiVNQVNvlKEg8pwf8AFZNmdNbYKUkOFCcp/GpM 6bWRMSD9IyG8SJH1ufLIrcqUpXg1DFTNscyKoAhxpQPwqCdR3iNZ0+6x0lxbaw2kDyxxXTDuF3ha ngXxltaWhgOJzhOD6irCQHhIiNP4xvQFfGu+vBqGQiLZpT7i9iUoOTmq5QrbFlXSdOSgB15wuApP bJzn512wBMN6jQWlBbi1gDnyzyfhmrHWxvwYDDQGMNj9K9NKUr5dSFtLQTgKBBqvOoW4lt1zPtM1 oJWtfjNlfO4E+X55rF64vwbUi1RCQVN5KkngGpc6D6j/AOQ6IQtb3iPRXVMOeuUng/DHxqQDUM+1 9qgaa6TSC28Wn5bqGG8HBOVDd/6hVQ/o7VkJiypffcUPswg7vvcV6NOasttv1bb7o0+XmHJCWVBX cbjjI+NW5iuh6O26P40g/wBK7aUpQ9qr17XzrdmZs18abw+XfBU4OMDBI/Sq9y3brdFLkx3VlQ+s dq85qYfZY1XFsWp5emp0xsC4ubmQTz4gTyPl8qtOM+fpVfvbVjsydHWpt1kOj3wEZ9di6r1aLDep NsClMr2ZJTt71tHTPRjk3WNpiSVKUkSA+tteOAk7sH4VdqM0llltpIwlKQABXbSlKHtUZe0foxes +nMmHHbKpDC0PNgDOcEZ+RNV9sml1W1YaUgtuFAStvyGBWVt9hstq1BbronZ7xElId4PJ9efjVrb NcI9ztrUyK6lxC08lJyM+YqKvask22H0/bkTwk7ZKNmR55/bNQRZddwYdtKG0tKbUjJIIOK2zojq C13vXdvVCIEgKXuCuDtAP96taKUpSlcLSlSCFDIIwf6VUzqpdZlm6v3SylkKbcbQ6z5cEYOPzzUe XuDqGRc0NsLdQXl/VGKs37L1puVp0O+1cn3HC5JU4hCiTtB/+H416faZ0udU9PXISCA4lxKwT+B/ YmqfxeltxaeeYXN2xcnapJwcVL/RXpkiz66s12i3JwuslZdQf4wpJH6nP5VbMZFc0pSlD2qHOufS oas1DatTw31MyYI2PhP8aO4rV7s5DjuR8tAuNnalxKeMjit66S352Ze5FsQ0oR0MJWFH1J/xW+6o t/0nZJMTIClIO3PriqtW+03R+fKhvYy06WlKT5YOCakHpNbpzOvkoKlritxgVk9t+79hU7jvXNKU pSvlxKVIUhQykjBFQv1bt1t05IguIdQ01IdIKV+vevBpPXNssur4cVuIp1M5KWS632TycH5n41Mu pLxCstik3Sc6lEdpsqUo+lVk01q63Oy7reFuBAkyluM5PBSScVKHs13qHebTcVoktvympS0uFJzg cEf7+FS/ilKUpSh7VUH2o5Ny1F1ciW+FJke42tjatCBwpw/4qK4Gtb1ozVzbr0NUltlwDw3Bz39a sx7T2qVx+h7LiWcfSTbKCPQK5PyB+NQFakw3LAy0pKg2UjJ7c1J/sbyYcTU9+gMHBcKFlPpjd+9W o86UpSlK6JsluLFckOrCUoSTk1Beo7ShTlyuLKW/eZToWhSx/vlWrsaCYu1wjLnxUl5+QnKCnIwC OalTrlpSBd+njUGQg7YxRsSPUelRVF05DbhhpVuLsZSAQK3roDp62W28T5TMVLMhYBHHOOeKmqlK UpQkAZJxVeesfUt2Tq93S0BSm4sZvc68DjcrPYVg7ddFznY3vVwKWkKHBVUr9KX2b1JkSkpStEVz ahWc8/7+le/rdPbt2jFyHHQ2d6UpJ9SoCof/AOSP220xyooWhRAycE1InRK92653i6MR3UrfaA3A DsPL+9SxSlKUNQj7QnW6BodH0Ja2TcLs5wtCCNrQ/wDI+VRTa3LdqZlN9eWyhTiPtBuyrd3ro1ZE NvgsP2r7VbrgbQg85JqzvSrTKdM6TjxVJAlOp3vkfzmo39sxM49P4K4JXlue2twJGcpAV/cioqsj 7l1tSGHGFDw0hRIHnxW1ezPFnxOqVzeRgQ3o+FE9yoKH7mrQ+dKUpWF1TqO3WKItcqQhL20lDZPJ PlUDyul2mNYKuN8lOve/zllSlhWdufKq76jt1y6Z3yTCfU69HA3NqP3T6ZFTx7KckdQbf77PiIU1 bX8BWOCsf6KtCPw7VGPtKSVwem0uaiN4wZAUvjO1IIyfyGTVX9LdSrB4LiXt7J7kit76C6+sUnqU 3a7a6pbjpUElR7/V3H9KtmK5pQ9qx2obqzaLW/MeP3EEpT6nFVV1kjVd5kTLnJkqw0pbyOeNuMhI rLdLdXtNWEibISiQFfWCld8Ct2uugrT1LtPgSOErIK3UjkDvwakXpjoSxdPtOpsliaKWd5WtajlS 1HuTW1VjNU22Ld9PTrfMaDrL7KkLSfMEc1+c2lOn94ueprtb4cN9v3WatgLWj6uEkjNSNoDpZqXR /Uiz6gL6HGWnx4v1ccHg/I1eGKvxI7bm4HekHP44rtpXlu8xNvtkiapO4Mo3Y9arbqXW2oZt2W7N iZYK8Bjf2HqazMGfFudpdASgBQ2rA/hJFRnK6WXi/amZi6cefEcLSp91QwgJzkgflmreaatLFls0 aAykfZNpSpQH3iB3rJ0rhQBSUkZB4NQH1FucDS2oJ0NtLLLshXigjjJPcn4VgDrmE9Z5AkltAaTw oH7xqZujWo4+pdHsSWHw94R2KUD5gVu1K6prDcqK5HdGULTg1DfUXSD0J0usoU+3IVg4SSRxWt9P 9E6nevDiWmPCtSlguLd4J/pxVgLTbIltjpZitpSAOTjk17aUoe1VR9pHT1zuHWJpbDTrjLkIAbew OVE/qK0SRoe/pbeaZAWgjnJ7VYL2UrAvTmkJsF0qLjktTpyT5hPFTPSlcLQhYwtIUPQjNcNtttp2 oQlI9AMV9YpSlDUK9btQsWTXFoYU1ucksuYV5cbf3rQ7nqUx5iyGVZK923yNTJ0Md980w5cTjL7p 49MHGPlUhUpSlKUpQ1E/X7Rq743AvENpbk2GVJQlPmFYz+g+FRnN6eamnMtKeaUytePxI/CrA9Or J9AaYjQNpSUpBIPfPn862OlKUpSlKHtXyoAgggEY7GikpJ5SD+VciuaV/9k= "/>
</fo:block>
	<fo:block keep-with-next="always" space-before="1mm" text-indent="-6mm" margin-left="12mm">
<fo:inline font-weight="bold">A) </fo:inline>1</fo:block>
	<fo:block keep-with-next="always" space-before="1mm" text-indent="-6mm" margin-left="12mm">
<fo:inline font-weight="bold">B) </fo:inline>5</fo:block>
	<fo:block keep-with-next="always" space-before="1mm" text-indent="-6mm" margin-left="12mm">
<fo:inline font-weight="bold">C) </fo:inline>9</fo:block>
	<fo:block keep-with-next="always" space-before="1mm" text-indent="-6mm" margin-left="12mm">
<fo:inline font-weight="bold">D) </fo:inline>16</fo:block>
	<fo:block keep-with-next="always" space-before="1mm" text-indent="-6mm" margin-left="12mm">
<fo:inline font-weight="bold">E) </fo:inline>21</fo:block>
<fo:leader leader-length="100%" rule-thickness="1.0pt" leader-pattern="rule"/>
</fo:block>
<fo:block id="last-page"/>
</fo:flow>
</fo:page-sequence>
</fo:root>
