# Supplementary material for: Integrating personalized medical test contents with XML and XSL-FO
Source: BMC Med Educ. 2011 Mar 1;11:8. doi: 10.1186/1472-6920-11-8 (PMC3056837; doi:10.1186/1472-6920-11-8)
Supplement: Additional file 1 — This archive contains files that demonstrate key technical concepts of the described software module. Inputs can be found in a subfolder 'source' (including XSL stylesheets), while 'output' contains sample results (including XML intermediates). A 'README' file in the root folder provides additional information and a short recipe. [file 1472-6920-11-8-S1.ZIP › source/generate_sample_exams.py]

#!/usr/bin/env python
# 
#	Copyright 2010 Dennis Toddenroth
#	
#	Licensed under the Apache License, Version 2.0 (the "License"); 
#	you may not use this file except in compliance with the License. 
#	You may obtain a copy of the License at
#	
#	http://www.apache.org/licenses/LICENSE-2.0
#	
#	Unless required by applicable law or agreed to in writing, software
#	distributed under the License is distributed on an "AS IS" BASIS,
#	WITHOUT WARRANTIES OR CONDITIONS OF ANY KIND, either express or implied.
#	See the License for the specific language governing permissions and
#	limitations under the License. 
# 
# 
#	- developed for Python 2.6
#	- python's string formatting operations should not be used with insecure user input! 
#	(see http://docs.python.org/library/sqlite3.html)


import sqlite3, os.path
conn = sqlite3.connect(":memory:")
conn.text_factory = str 

def medium_as_dataurl(medium_id):
	query = "SELECT mime, medium FROM mediums WHERE medium_id = '{0}'; ".format(medium_id)
	mime, medium = conn.execute(query).fetchone()
	return "data:{0};base64,{1}".format(mime, str(medium).encode("base64"))

def load_sample_database(): 
	conn.executescript(open("./sample_database.sql").read())
	conn.commit()

def create_randomized_item_sequence(): 
	itemsetcursor = conn.execute("""
		INSERT INTO answers (item_id, candidate_id ) 
		SELECT item_id, candidate_id
		FROM items NATURAL JOIN registrations
		ORDER BY candidate_id, random();""")
	conn.commit()

def generate_xml_item(item_id):
	question,curricular_context = conn.execute("""SELECT question, curricular_context_name FROM items 
		NATURAL JOIN curricular_context WHERE item_id={0}""".format(item_id)).fetchone()
	item_xml = "\n\n<item item_id='{0}' curricular_context='{1}'>".format(item_id,curricular_context)
	item_xml += "\n<question>{0}</question>".format(question)
	for medium_id, in conn.execute("SELECT medium_id FROM mediums WHERE item_id={0}".format(item_id)).fetchall():
		item_xml += "\n\n<medium medium_id='{0}' src='{1}' />".format(medium_id,medium_as_dataurl(medium_id))
	sql_answeroptions = """SELECT answeroption_id,answeroption FROM answeroptions 
		WHERE item_id={0} ORDER BY position """.format(item_id)
	for answeroption_id,answeroption in conn.execute(sql_answeroptions ).fetchall(): 
		item_xml += "\n\t<answer answeroption_id='{0}'>{1}</answer>".format(answeroption_id,answeroption)
	item_xml += "\n</item>"
	return item_xml

def generate_xml_exam(candidate_id,candidate_name):
	known_entities = """
		<!ENTITY alpha "<symbol>&#945;</symbol>">
		<!ENTITY beta "<symbol>&#946;</symbol>">
		"""
	exam_xml = """<?xml version="1.0" encoding="iso-8859-1" ?>\n<!DOCTYPE exam [{0}]>
		<exam candidate_id='{1}' candidate_name='{2}'>""".format(known_entities,candidate_id,candidate_name)
	sql_item_ids = "SELECT item_id FROM answers WHERE candidate_id={0} ORDER BY itemposition".format(candidate_id)
	for item_id, in conn.execute(sql_item_ids).fetchall(): 
		exam_xml += generate_xml_item(item_id)
	exam_xml += "\n</exam>"
	return exam_xml

def generate_example_exams():
	load_sample_database()
	create_randomized_item_sequence()
	registered_candidates = conn.execute("SELECT candidate_id,candidate_name FROM candidates;").fetchall()
	for candidate_id,candidate_name in registered_candidates:
		output_filename = os.path.join("..","output","intermediates 1","exam_{0}.xml".format(candidate_id))
		print "Writing '{0}' for candidate '{1}'...".format(output_filename, candidate_name)
		xml_exam = generate_xml_exam(candidate_id,candidate_name)
		f = open(output_filename,"w")
		f.write(xml_exam)
		f.close()

if __name__ == '__main__':
	generate_example_exams()
