# Supplementary material for: Integrating personalized medical test contents with XML and XSL-FO
Source: BMC Med Educ. 2011 Mar 1;11:8. doi: 10.1186/1472-6920-11-8 (PMC3056837; doi:10.1186/1472-6920-11-8)
Supplement: Additional file 1 — This archive contains files that demonstrate key technical concepts of the described software module. Inputs can be found in a subfolder 'source' (including XSL stylesheets), while 'output' contains sample results (including XML intermediates). A 'README' file in the root folder provides additional information and a short recipe. [file 1472-6920-11-8-S1.ZIP › source/sample_database.sql]

--	Copyright 2010 Dennis Toddenroth
--	
--	Licensed under the Apache License, Version 2.0 (the "License"); 
--	you may not use this file except in compliance with the License. 
--	You may obtain a copy of the License at
--	
--	http://www.apache.org/licenses/LICENSE-2.0
--	
--	Unless required by applicable law or agreed to in writing, software
--	distributed under the License is distributed on an "AS IS" BASIS,
--	WITHOUT WARRANTIES OR CONDITIONS OF ANY KIND, either express or implied.
--	See the License for the specific language governing permissions and
--	limitations under the License. 

CREATE TABLE candidates (
	candidate_id INTEGER PRIMARY KEY, 
	candidate_name TEXT
); 
INSERT INTO candidates (candidate_name ) VALUES ('Jane Doe'); 
INSERT INTO candidates (candidate_name ) VALUES ('John Doe'); 


CREATE TABLE curricular_context (
	curricular_context_id INTEGER PRIMARY KEY, 
	curricular_context_name TEXT
); 
INSERT INTO curricular_context (curricular_context_name ) VALUES ('Cytogenetics'); 
INSERT INTO curricular_context (curricular_context_name ) VALUES ('Pharmacology'); 


CREATE TABLE registrations (
	registration_id INTEGER PRIMARY KEY, 
	candidate_id, 
	curricular_context_id 
); 
-- 'Jane Doe' signs up for 'Cytogenetics':
INSERT INTO registrations (candidate_id, curricular_context_id ) VALUES (1, 1); 
-- 'John Doe' signs up for 'Cytogenetics' and 'Pharmacology':
INSERT INTO registrations (candidate_id, curricular_context_id ) VALUES (2, 1); 
INSERT INTO registrations (candidate_id, curricular_context_id ) VALUES (2, 2); 


CREATE TABLE items (
	item_id INTEGER PRIMARY KEY, 
	curricular_context_id INTEGER, 
	question TEXT 
);
CREATE TABLE answeroptions (
	answeroption_id INTEGER PRIMARY KEY, 
	item_id INTEGER, 
	position INTEGER, 
	solution INTEGER, 
	answeroption TEXT 
);

-- This item illustrates formatted text and the definition of special characters with XML entities
INSERT INTO items (item_id, curricular_context_id, question ) 
	VALUES (1, 2, 'What is a suitable therapy for <b>acute asthmatic bronchoconstriction</b>?'); 
INSERT INTO answeroptions (item_id, position, solution, answeroption ) 
	VALUES (1, 1, 0, 'Tamsulosin (&alpha;<sub>1</sub> receptor antagonist)'); 
INSERT INTO answeroptions (item_id, position, solution, answeroption ) 
	VALUES (1, 2, 0, 'Clonidine (&alpha;<sub>2</sub> receptor agonist)'); 
INSERT INTO answeroptions (item_id, position, solution, answeroption ) 
	VALUES (1, 3, 0, 'Dobutamine (&beta;<sub>1</sub> receptor agonist)'); 
INSERT INTO answeroptions (item_id, position, solution, answeroption ) 
	VALUES (1, 4, 1, 'Salbutamol (&beta;<sub>2</sub> receptor agonist)'); 
INSERT INTO answeroptions (item_id, position, solution, answeroption ) 
	VALUES (1, 5, 0, 'Atenolol (&beta;<sub>1</sub> receptor antagonist)'); 

INSERT INTO items (item_id, curricular_context_id, question ) 
	VALUES (2, 2, 'What should be measured to control and adjust the dosage of oral synthetic thyroid hormones after thyroidectomy?'); 
INSERT INTO answeroptions (item_id, position, solution, answeroption ) 
	VALUES (2, 1, 0, 'Plasma concentration of thyrotropin-releasing hormone (TRH)'); 
INSERT INTO answeroptions (item_id, position, solution, answeroption ) 
	VALUES (2, 2, 1, 'Plasma concentration of thyroid-stimulating hormone (TSH)'); 
INSERT INTO answeroptions (item_id, position, solution, answeroption ) 
	VALUES (2, 3, 0, 'Plasma concentration of triiodothyronine (T<sub>3</sub>)'); 
INSERT INTO answeroptions (item_id, position, solution, answeroption ) 
	VALUES (2, 4, 0, 'Plasma concentration of thyroxine (T<sub>4</sub>)'); 
INSERT INTO answeroptions (item_id, position, solution, answeroption ) 
	VALUES (2, 5, 0, 'Body temperature and heart rate'); 

-- This item illustrates usage of a graphical medium
INSERT INTO items (item_id, curricular_context_id, question ) 
	VALUES (3, 1, 'Which of the human chromosomes is shown?'); 
INSERT INTO answeroptions (item_id, position, solution, answeroption ) 
	VALUES (3, 1, 1, '1'); 
INSERT INTO answeroptions (item_id, position, solution, answeroption ) 
	VALUES (3, 2, 0, '5'); 
INSERT INTO answeroptions (item_id, position, solution, answeroption ) 
	VALUES (3, 3, 0, '9'); 
INSERT INTO answeroptions (item_id, position, solution, answeroption ) 
	VALUES (3, 4, 0, '16'); 
INSERT INTO answeroptions (item_id, position, solution, answeroption ) 
	VALUES (3, 5, 0, '21'); 

-- This item illustrates usage of a non-numbered list
INSERT INTO items (item_id, curricular_context_id, question ) 
	VALUES (4, 1, 'Which of the given karyotypes is most likely associated with the following set of symptoms? <ul><li>omphalocele</li> <li>esophageal atresia</li> <li>micrognathism</li> <li>clenched hands</li> <li>overlapping fingers</li></ul>'); 
INSERT INTO answeroptions (item_id, position, solution, answeroption ) 
	VALUES (4, 1, 0, '47,XX,+21'); 
INSERT INTO answeroptions (item_id, position, solution, answeroption ) 
	VALUES (4, 2, 0, '47,XXY'); 
INSERT INTO answeroptions (item_id, position, solution, answeroption ) 
	VALUES (4, 3, 0, '47,XX,+16'); 
INSERT INTO answeroptions (item_id, position, solution, answeroption ) 
	VALUES (4, 4, 0, '45,X'); 
INSERT INTO answeroptions (item_id, position, solution, answeroption ) 
	VALUES (4, 5, 1, '47,XX,+18'); 

CREATE TABLE mediums (
	medium_id INTEGER PRIMARY KEY, 
	item_id INTEGER, 
	mime TEXT, 
	medium BLOB
);
-- chromosome 1: 
INSERT INTO mediums (item_id, mime, medium )
	VALUES (3, 'image/jpeg', x'ffd8ffe000104a46494600010101012c012c0000ffdb0043000503040404030504040405050506070c08070707070f0b0b090c110f1212110f111113161c1713141a1511111821181a1d1d1f1f1f13172224221e241c1e1f1effc0000b0800b2006201011100ffc4001d000100020203010100000000000000000000070805060103040209ffc400391000010303030203040806020300000000010203040005110612210731134151081491a1152223326181b1d1425271c1e1f0163362a2f1ffda0008010100003f00b974a5294a5294a5294aea96fb71633921d56d420649ad757a95ff00132869af08938241cd77e9ed4cc5d67b90b6ed79033c0c023f3ad8294a52be1e750d20adc504a4799af0b57ab73abd8dc90a23bfd5200f956412410082083e62b9a563f52326458e5b2064a91dbf3ad0ad8d78b1529592027cff001aed8463daef0c4ef19382762b9e71e7522b4b4b884ad272140107fad7dd295d525f6e3b0b79d56d420649351bdd6ed2eef747c056c88384007bd631a4c905c521c2928ed52268892ecab0b6e3ca2a5051033e98159ca57cb8029b52543208c1ad02f70cda263ac3792d3ca050547d7fd358a7446f13691bcb5f595c548da7e4b12ad51dc615b901013f0ac852951e7556f8fb2b66d118a501dffb164f97a56af152ec529d854a46393df02ba6dcd4cb9de0468120825cfb5cff0029a996cf05bb7416a2a0e768e4fa9af65286b55ea6c72ad34f4c467c48a92e0c7738e6b43b2494bd6c44892bf0d4fa465279ef5b5f4c2e2c07255ac1525493b93b8f71f856f59e6b9af87d5b195aff009524fcaab8df6ec2f5a926a254d41536f94a120f29c1ff0015936674d6d829490e142729fc6a4ce9b5913120fd2321bc4891f5b9f2c8adca94a578350c54cdb1cc8aa00871a503f0a82751de2359d3eeb1d25c5b6b0da40f2c715d30ee17785a9e05f196d696860389ce1383ea2ac240784888d3f8c6f4057c6bbebc1a864222d9a53ee2f625283939aae50adb1655d274e4a0075e70b80a4f6c9ce7e75db004c37a8d05a505b8b58039f2cf27e19ab1d6c6fc180c340630d8fd2bd34a52be5d485b4b41380a041aaf3a85b896dd733ed335a095ad7e33657cee04f97e79ac5eb8bf06d48b54424153792a49e01a973a0fa8ff00e43a210b5bde23d15d530e7ae52783f0c7c6a40350cfb5f6a81a6ba4d20b6f169f96ea186f0704e54377fea1550fe8ed59098b2a5f7dc50fb3083bbef715e8d39ab2db6fd5b6fba34f9798724259505771b8e323e356e62ba1e8edba3f8d20ff004aeda52943daabd7b5f3add999b35f1a6f0f977c153838c0c123f4aaf72ddbadd14b931dd5950fac76af39a987d96355c5b16a797a6a74c6c0b8b9b9904f3e204f23e5f2ab4e33e7e955fbdb563b327475a9b7590e8f7c0467d762eabd5a2c37a936c0a532bd99253b7bd6d1d33d18e4dd636989254a524480fadb5e38093bb07e1576a33496596da48c252900015db4a5287b5465ed1fa317acfa73261c76caa430b43cd80339c119f91355f6c9a5d56d5869482db85012b6fc8605656df61b2dab505bae89d9ef112521de0f27d79f8d5adb35c23dcedad4c8aea5c42d3c949c8cf98a8abdab24db61f4fdb913c24ed928d991e79fdb35045975dc1876d286d2d29b52324820e2b6ce88ea0b5def5ddbd5088120297b82b83b403fdead68a5294a570b4a5482143208c1fe95533aa9759966eafdd2ca590a6dc6d0eb3e5c11838fcf351e5ee0ea19173436c2dd41797f5462acdfb2f5a6e569d0efb5727dc70b9254e210a24ed07ff87e35e9f699d2e754f4f5c84820389712b04fe07f626a9fc5e96dc5a79e617376c5c9daa49c1c54bfd15e9922cfaeacd768b7270bac9597507f8c29247ea73f955b31915cd294a50f6a873ae7d2a1ab350dab53c37d4cc982363e13fc68ee2b57bb390e3b91f2d02e3676a5c4a78c8e2b7ae92df9d997b916c434a11d0c256147d49ff15beea8b7fd276493132029483b73eb8aab56fb4dd1f9f2a1bd8cb4e9694a4f960e09a907a4d6e9ccebe4a0a96b8adc60564f6dfbbf6153b8ef5cd294a52be5c4a54852143292304542fd5bb75b74e4882e21d434d48748295faf7af0693d736cb2eaf8715b88a753392964badf64f2707e67e3532ea4bc42b2d8a4dd273a944769b2a528fa5564d35abadcecbbade16e04093296e3393c1492715287b35dea1de6d3715a24b6fca6a52d2e149ce07047fbf854bf8a5294a5287b5541f6a39372d45d5c896f852647b8dad8dab42070a70ff8a8ae06b5bd68cd5cdbaf435496d9700f0dc1cf7f5ab31ed3daa571fa1ecb89671f4936ca08f40ae4fc81f8d4056a4c372c0cb4a4a83652327b73527fb1bc9871353dfa030705c28594fa6377ef56a3ce94a5294ae89b25b8b15c90eac252849393505ea3b4a14e5cae2ca5bf7994e85a14b1fef956aec68262ed708cb9f1525e7e4272829c8c0239a953ae5a5205dfa78d419083b63146c48f51e951545d390db861a55b8bb1948040adeba03a7ad96dbc4f94cc54b3216011c738e78a9aa94a52942401927155e7ac7d4b764eaf774b40529b8b19bdcebc0e372b3d8560edd745ce7637bd5c0a5a428705552bf4a5f66f52644a4a52b445736a159cf3fefe95efeb74f6edda31721c743677a52927d4a80a87ff00e48fdb6d31ca8a16851032704d489d12bddbae778ba311dd4adf680dc00ec3cbfbd4b14a52943508fb4275ba068747d096b64dc2ece70b4208dad0ff00c8f954536b72dda9994df5e5b285388fb41bb2adddeba3564436f82c3f6afb55bae06d083ce49ab3bd2ad329d33a4e3c5524094ea77be47f39a8dfdb31338f4fe0ae095e5b9edadc0919ca4057f722a2ab23ee5d6d4861c6143c348512079f15b57b33c59f13aa573791810de8f8513dca8287ee6ad0f9d294a561754ea3b758a22d72a4212f6d250d93c93e5503cae97698d60ab8df253af7bfce595296159db9f2aaefa8edd72e99df24c27d4ebd1c0dcda8fdd3e99153c7b29c91d41b7fbecf8885356d7f0158e0ac7fa2ad08fc3b5463ed2925707a6d2e6a2378c19014be33b5208c9fc864d55fd2dd4ab0782e25edec9ee48adefa0bafac527a94ddaedaea96e3a5412547bfd5dc7f4ab662b9a50f6ac76a1bab368b5bf31e3f7104a53ea715557592355de644cb9c992ac34a5bc8e78db8c848acb74b757b4d58489b21289015f58295df02b76bae82b4f52ed3e048e12b20add48e40efc1a917a63a12c5d3ed3a9b2589a2967795ad6a3952d47b935b5563354db62ddf4f4eb7cc683acbeca90b49f304735f9cda53a7f78b9ea6bb5be1c37dbf759ab602d68fab849233523680e966a5d1fd48b3ea02fa1c65a7c78bf571c1e0fc8d5e18abf123b6e6e077a41cfe38aeda5796ef3136fb6489aa4ee0ca3763d6ab6ea5d6da866dd96ecd89960af018dfd87a9accc19f16e7697404a0050dab03f8491519cae965e2fda9998ba71e7c470b4a9f75430809ce481f966ade69ab4b165b34680ca47d93694a9407de2077ac9d2b850052524641e0d407d45b9c0d2da827436d2cb2ec8578a08e324f727e15803ae613d67902496d01a4f0a07ef1a99ba35a8e3ea5d1ec4961f0f784762940f9815bb52baa6b0dca8ae4774650b4e0d437d45d20f4274baca14fb72158384924715adf4ff44ea77af0e25a63c2b52960b8b77827fa715602d36c896d8e9662b694803938e4d7b694a1ed5547da474f5cee1d62696c34eb8cb90801b7b039513fa8ad124687bfa5b79a6405a08e727b5582f652b02f4e6909b05d2a2e392d4e9c93e613c54cf4a570b421630b4850f42335c36db6da76a10948f40315f58a5294350af5bb50b164d7168614d6e724b2e615e5c6dfdeb43b9ea531e62c865592bddb7c8d4c9d0c77df34c397138cbee9e3d30718f954854a5294a52943513f5fb46aef8dc0bc43696e4d865494253e6158cfe83e1519cde9e6a69ccb4a79a532b5e3f123f0ab03d3ab27d01a62340da525290483df3e7f3ad8e94a5294a5287b57ca8020820118ec68a4a49e520fe55c8ae695ffd9' ); 


-- The table 'answers' is designated to store individual item sequences (and after the exam invididual answers): 
CREATE TABLE answers (
	itemsequence_id INTEGER PRIMARY KEY, 
	item_id INTEGER, 
	candidate_id INTEGER, 
	itemposition INTEGER, 
	answeroption_id INTEGER NULL
);

CREATE TRIGGER setitemposition AFTER INSERT ON answers 
BEGIN 
	UPDATE answers SET itemposition = (
			SELECT COUNT(*) FROM answers 
			WHERE candidate_id=new.candidate_id 
		) WHERE itemsequence_id = new.itemsequence_id; 
END;
