# Supplementary material for: Integrating personalized medical test contents with XML and XSL-FO
Source: BMC Med Educ. 2011 Mar 1;11:8. doi: 10.1186/1472-6920-11-8 (PMC3056837; doi:10.1186/1472-6920-11-8)
Supplement: Additional file 1 — This archive contains files that demonstrate key technical concepts of the described software module. Inputs can be found in a subfolder 'source' (including XSL stylesheets), while 'output' contains sample results (including XML intermediates). A 'README' file in the root folder provides additional information and a short recipe. [file 1472-6920-11-8-S1.ZIP › source/stylesheets/exam2xhtml.xsl]

<?xml version="1.0" encoding="ISO-8859-1"?>
<!-- 

Copyright 2010 Dennis Toddenroth

Licensed under the Apache License, Version 2.0 (the "License"); 
you may not use this file except in compliance with the License. 
You may obtain a copy of the License at

http://www.apache.org/licenses/LICENSE-2.0

Unless required by applicable law or agreed to in writing, software
distributed under the License is distributed on an "AS IS" BASIS,
WITHOUT WARRANTIES OR CONDITIONS OF ANY KIND, either express or implied.
See the License for the specific language governing permissions and
limitations under the License. 

-->
<xsl:stylesheet version="1.1" 
	xmlns:xsl="http://www.w3.org/1999/XSL/Transform"
	xmlns:xhtml="http://www.w3.org/1999/xhtml"
	xmlns="http://www.w3.org/1999/xhtml"
>
<xsl:output 
	method="xml" version="1.0" omit-xml-declaration="no" indent="yes" encoding="ISO-8859-1" 
	doctype-public="-//W3C//DTD XHTML 1.0 Transitional//EN" 
	doctype-system="http://www.w3.org/TR/xhtml1/DTD/xhtml1-transitional.dtd"
/> 


<xsl:key name="curriculumkey" match="//item" use="@curricular_context"/>


<xsl:template name="itemcounter">
	<xsl:param name="curricular_context" />
	<xsl:if test="count(//item[@curricular_context=$curricular_context]) &gt; 0">
		<tr>
			<td><p>
				<xsl:value-of select="$curricular_context"/>
			</p></td>
			<td><p>
				<xsl:number 
					value="count(//item[@curricular_context=$curricular_context])" 
					from="exam" level="any" format="1" />
			</p></td>
		</tr>
	</xsl:if>
</xsl:template>


<xsl:template match="exam" mode="preamble">
	<h2><xsl:value-of select="@candidate_name"/></h2> <hr/>
	
	<p class="countercaption"> This exam consists of <xsl:value-of select="count(item)"/> items: </p>
	
	<table><tr>
		<th><p>Curricular context</p></th>
		<th><p>Items</p></th>
	</tr>
	
	<xsl:for-each select="//item[generate-id() = generate-id(key('curriculumkey',@curricular_context)[1])]">
		<xsl:sort select="@curricular_context"/>
		<xsl:call-template name="itemcounter">
			<xsl:with-param name="curricular_context" select="@curricular_context"/>
		</xsl:call-template>
	</xsl:for-each>
	</table>
	<hr/>
</xsl:template>


<xsl:template match="exam">
<html xml:lang="en" lang="en">
	<head>
		<title>
		<xsl:value-of select="@candidate_name"/> 
		</title>
		
		<style type="text/css">
		<![CDATA[
			body { font-family: Helvetica, sans-serif; } 
			th > p { font-weight: bold; } 
			.countercaption { font-style:italic; } 
			.answercounter { font-weight: bold; } 
			p.itemheader { margin-left: 24px; font-weight: bold; margin-top: 32px; } 
			p.questionbody { margin-left: 24px; } 
			p.answerbody { margin-left: 12px; } 
			.answertable td { margin-left: 24px; } 
			tr, td, td > p { margin: 2px; padding: 2px; } 
		]]> 
		</style>
	</head>
	<body>
		
		<xsl:apply-templates select="." mode="preamble"/> 
		
		<form method="get" action="?">
			<xsl:comment>
			Configure evaluating server script here. 
			</xsl:comment> 
		<xsl:apply-templates select="item" /> 
		
		<input type="submit" disabled="disabled" 
			value=" [exam processing requires configuring a server script]" />
		</form>
		
</body></html>
</xsl:template>


<!-- matched XHTML elements: -->

	<xsl:template match="b">
		<span style="font-weight:bold; ">
		<xsl:apply-templates/>
		</span>	
	 </xsl:template>

	<xsl:template match="strong">
		<span style="font-weight:bold; ">
		<xsl:apply-templates/>
		</span>	
	 </xsl:template>

	<xsl:template match="i">
		<span style="font-style:italic; ">
		<xsl:apply-templates/>
		</span>	
	 </xsl:template>

	<xsl:template match="u">
		<span style="text-decoration:underline; ">
		<xsl:apply-templates/>
		</span>	
	 </xsl:template>

	<xsl:template match="sub">
		<sub>
		<xsl:apply-templates/>
		</sub>	
	 </xsl:template>

	<xsl:template match="sup">
		<sup>
		<xsl:apply-templates/>
		</sup>	
	</xsl:template>

	<xsl:template match="li">
		<li>
		<xsl:apply-templates/>
		</li>	
	</xsl:template>

	<xsl:template match="ul">
		<ins><ul>
		<xsl:apply-templates/>
		</ul></ins>
	</xsl:template>

<!-- /matched XHTML elements -->


<xsl:template match="medium">
		<xsl:comment>
			Integrated media require that web browsers comply with the "data" 
			URL scheme (see http://tools.ietf.org/html/rfc2397). 
		</xsl:comment> 
	<p>
	<img>
		<xsl:attribute name="src"><xsl:value-of select="@src"/></xsl:attribute>
		<xsl:attribute name="alt">Image <xsl:number count="medium" format="1"/> for item <xsl:number count="item" format="1"/> </xsl:attribute>
	</img>
	</p>
</xsl:template>


<xsl:template match="item">
	<p class="itemheader">
		Item <xsl:number level="any" count="item" format="1"/> 
		(<xsl:value-of select="@curricular_context"/>)
	</p>
	
	<xsl:apply-templates />
	
	<hr/>
</xsl:template>

<xsl:template match="question">
	<p class="questionbody">
		<xsl:apply-templates /> 
	</p>
</xsl:template>


<xsl:template match="answer">
	<table class="answertable"><tr>
	<td><input type="radio">
		<xsl:attribute name="id">answer_<xsl:value-of select="@answeroption_id"/></xsl:attribute>
		<xsl:attribute name="name">item_<xsl:value-of select="../@item_id"/></xsl:attribute>
	</input></td><td>
	<p class="answerbody">
		<span class="answercounter"><xsl:number format="A"/>) </span>
	<xsl:apply-templates /> 
	</p></td>
	</tr></table>
 </xsl:template>


</xsl:stylesheet>
