# Supplementary material for: Integrating personalized medical test contents with XML and XSL-FO
Source: BMC Med Educ. 2011 Mar 1;11:8. doi: 10.1186/1472-6920-11-8 (PMC3056837; doi:10.1186/1472-6920-11-8)
Supplement: Additional file 1 — This archive contains files that demonstrate key technical concepts of the described software module. Inputs can be found in a subfolder 'source' (including XSL stylesheets), while 'output' contains sample results (including XML intermediates). A 'README' file in the root folder provides additional information and a short recipe. [file 1472-6920-11-8-S1.ZIP › source/stylesheets/exam2xslfo.xsl]

<?xml version="1.0" encoding="ISO-8859-1"?>
<!-- 

Copyright 2010 Dennis Toddenroth

Licensed under the Apache License, Version 2.0 (the "License"); 
you may not use this file except in compliance with the License. 
You may obtain a copy of the License at

http://www.apache.org/licenses/LICENSE-2.0

Unless required by applicable law or agreed to in writing, software
distributed under the License is distributed on an "AS IS" BASIS,
WITHOUT WARRANTIES OR CONDITIONS OF ANY KIND, either express or implied.
See the License for the specific language governing permissions and
limitations under the License. 

--> 
<xsl:stylesheet version="1.1" 
	xmlns:xsl="http://www.w3.org/1999/XSL/Transform" 
	xmlns:fo="http://www.w3.org/1999/XSL/Format" 
	exclude-result-prefixes="fo">
<xsl:output method="xml" version="1.0" omit-xml-declaration="no" indent="yes" encoding="ISO-8859-1" />

<xsl:include href="formatting.xsl"/> 
<xsl:include href="frontpage.xsl"/> 

<xsl:template match="exam">
<fo:root xmlns:fo="http://www.w3.org/1999/XSL/Format">
      <fo:layout-master-set>
        <fo:simple-page-master 
		master-name="simpleA4" page-height="29.7cm" page-width="21cm" margin-top="1.6cm" margin-bottom="1.6cm" margin-left="1.6cm" margin-right="1.6cm">
          <fo:region-body margin-bottom="1.0cm"/>
	  <fo:region-after extent="0.5cm"/>
        </fo:simple-page-master>
      </fo:layout-master-set>
      <fo:page-sequence master-reference="simpleA4">

    <fo:static-content flow-name="xsl-region-after">

		<fo:block font-size="9pt" text-align="end">
		<fo:inline text-align="end">
			<xsl:value-of select="@candidate_name"/> | 
			page <fo:page-number/> of <fo:page-number-citation ref-id="last-page"/>
		</fo:inline>
		</fo:block>	
      
    </fo:static-content> 
        <fo:flow flow-name="xsl-region-body">
	  <fo:block font-size="12pt" space-after="5mm">
		
		<xsl:apply-templates select="." mode="frontpage"/> 
		
		<xsl:apply-templates select="item" />
		
          </fo:block>
	  <fo:block id="last-page"/>
        </fo:flow>
      </fo:page-sequence>
    </fo:root>
  </xsl:template>


<xsl:template match="medium">
	<fo:block keep-with-next="always">	
	<fo:external-graphic content-height="48mm">
	<xsl:attribute name="src"><xsl:value-of select="@src"/></xsl:attribute>
	</fo:external-graphic>
	</fo:block>
</xsl:template>


<xsl:template match="item">
	<fo:block keep-with-next="always" font-size="14pt" font-weight="bold" space-after="4mm" space-before="6mm" >
		Item <xsl:number level="any" count="item" format="1"/> 
		(<xsl:value-of select="@curricular_context"/>)
	</fo:block>
	
	<xsl:apply-templates/>
	
	<fo:leader leader-pattern="rule" rule-thickness="1.0pt" leader-length="100%" /> 
</xsl:template>


<xsl:template match="question">
	<fo:block space-after="4mm" space-before="4mm" keep-with-next="always">	
		<xsl:apply-templates/>
	</fo:block>
</xsl:template>


<xsl:template match="answer">
	<fo:block margin-left="12mm" text-indent="-6mm" space-before="1mm" keep-with-next="always">
	<fo:inline font-weight="bold"><xsl:number format="A"/>) </fo:inline>
	<xsl:apply-templates/>
	</fo:block>
 </xsl:template>


</xsl:stylesheet>
