# Supplementary material for: Integrating personalized medical test contents with XML and XSL-FO
Source: BMC Med Educ. 2011 Mar 1;11:8. doi: 10.1186/1472-6920-11-8 (PMC3056837; doi:10.1186/1472-6920-11-8)
Supplement: Additional file 1 — This archive contains files that demonstrate key technical concepts of the described software module. Inputs can be found in a subfolder 'source' (including XSL stylesheets), while 'output' contains sample results (including XML intermediates). A 'README' file in the root folder provides additional information and a short recipe. [file 1472-6920-11-8-S1.ZIP › source/stylesheets/frontpage.xsl]

<?xml version="1.0" encoding="ISO-8859-1"?>
<!-- 

Copyright 2010 Dennis Toddenroth

Licensed under the Apache License, Version 2.0 (the "License"); 
you may not use this file except in compliance with the License. 
You may obtain a copy of the License at

http://www.apache.org/licenses/LICENSE-2.0

Unless required by applicable law or agreed to in writing, software
distributed under the License is distributed on an "AS IS" BASIS,
WITHOUT WARRANTIES OR CONDITIONS OF ANY KIND, either express or implied.
See the License for the specific language governing permissions and
limitations under the License. 

-->
<xsl:stylesheet version="1.1" xmlns:xsl="http://www.w3.org/1999/XSL/Transform" xmlns:fo="http://www.w3.org/1999/XSL/Format" exclude-result-prefixes="fo">
<xsl:output method="xml" version="1.0" omit-xml-declaration="no" indent="yes" encoding="ISO-8859-1" />


<xsl:key name="curriculumkey" match="//item" use="@curricular_context"/>


<xsl:template name="itemcounter">
	<xsl:param name="curricular_context" />
	<xsl:if test="count(//item[@curricular_context=$curricular_context]) &gt; 0">
		<fo:table-row >
			<fo:table-cell><fo:block margin="2mm" margin-left="4mm" text-indent="-4mm" font-size="12pt">
				<xsl:value-of select="$curricular_context"/>
			</fo:block></fo:table-cell>
			<fo:table-cell><fo:block margin="2mm" font-size="12pt">
				<xsl:number 
					value="count(//item[@curricular_context=$curricular_context])" 
					from="exam" level="any" format="1" />
			</fo:block></fo:table-cell>
		</fo:table-row>
	</xsl:if>
</xsl:template>


<xsl:template match="exam" mode="frontpage">
	<fo:block font-size="16pt" font-weight="bold" space-before="20mm">
		<xsl:value-of select="@candidate_name"/> 
	</fo:block>
	<fo:leader leader-pattern="rule" rule-thickness="1.0pt" leader-length="100%" /> 
	
	<fo:block font-size="12pt" font-style="italic" space-before="12mm" space-after="16mm">
		This exam consists of <xsl:value-of select="count(item)"/> items: 
	</fo:block>
	
	<fo:table table-layout="fixed" width="100%" break-after='page'>
	<fo:table-column column-width="proportional-column-width(0.6)"/>
	<fo:table-column column-width="proportional-column-width(0.4)"/>
	<fo:table-body>
	
	<fo:table-row>
		<fo:table-cell><fo:block font-weight="bold" font-size="12pt">Curricular context</fo:block></fo:table-cell>
		<fo:table-cell><fo:block font-weight="bold" font-size="12pt">Items</fo:block></fo:table-cell>
	</fo:table-row>
	
	<xsl:for-each select="//item[generate-id() = generate-id(key('curriculumkey',@curricular_context)[1])]">
		<xsl:sort select="@curricular_context"/>
		<xsl:call-template name="itemcounter">
			<xsl:with-param name="curricular_context" select="@curricular_context"/>
		</xsl:call-template>
	</xsl:for-each>
	</fo:table-body></fo:table>
	
	
</xsl:template>


</xsl:stylesheet>
