# Supplementary material for: Integrating personalized medical test contents with XML and XSL-FO
Source: BMC Med Educ. 2011 Mar 1;11:8. doi: 10.1186/1472-6920-11-8 (PMC3056837; doi:10.1186/1472-6920-11-8)
Supplement: Additional file 1 — This archive contains files that demonstrate key technical concepts of the described software module. Inputs can be found in a subfolder 'source' (including XSL stylesheets), while 'output' contains sample results (including XML intermediates). A 'README' file in the root folder provides additional information and a short recipe. [file 1472-6920-11-8-S1.ZIP › README]

This set of files supplements the text 'Integrating personalized medical test contents with XML and XSL-FO' to demonstrate key technical concepts in a miniature version of the described software module. While sharing crucial features, a few modifications were deliberately introduced to highlight essential technical aspects more clearly (key differences are discussed at the bottom of this file). 


Demonstrated features comprise: 
 - access to test registrations and item contents in a relational database
 - adherence to individual test registrations for curricular subparts
 - automated allocation and storage of individually randomized item sequences
 - formatting of item contents (e.g. subscripts and boldface)
 - use of special characters encoded as XML entities
 - use of embedded graphical media
 - automatic generation of title pages (displaying items counts)
 - automatic enumeration of sheets (pages), test items, and answer options
 - specific layout elements to accessibly structure items on pages (by using spacing definitions and dividing rulers)


All included output files were entirely generated by using the included input files in conjunction with: 
 - Python programming language version 2.6 (available from http://python.org/)
 - Apache FOP version 0.95 (available from http://xmlgraphics.apache.org/fop/, consult this URL for setup instructions)

Both components should be functional on various technical platforms, including Windows and Linux operating systems.


The script 'source/generate_sample_exams.py' on startup reads a simplified SQLite database from 'source/sample_database.sql', allocates and saves individual item sequences in accordance with preconceived test registrations, and assembles 'output/intermediates 1/*.xml' files by querying the included sample data with SQL commands. Subsequent 'output/intermediates 2/*.fo' and 'output/pdf/*.pdf' files can then be generated by invoking Apache FOP with the set of stylesheets under 'source/stylesheets/' as shown: 

fop -xml "output/intermediates 1/exam_1.xml" -xsl "source/stylesheets/exam2xslfo.xsl" -foout "output/intermediates 2/exam_1.fo"

fop -xml "output/intermediates 1/exam_2.xml" -xsl "source/stylesheets/exam2xslfo.xsl" -foout "output/intermediates 2/exam_2.fo"

fop -xml "output/intermediates 1/exam_1.xml" -xsl "source/stylesheets/exam2xslfo.xsl" -pdf "output/pdf/exam_1.pdf"

fop -xml "output/intermediates 1/exam_2.xml" -xsl "source/stylesheets/exam2xslfo.xsl" -pdf "output/pdf/exam_2.pdf"

XHTML outputs can be alternatively generated from .xml intermediates by invocation with these parameters. 

fop -xml "output/intermediates 1/exam_1.xml" -xsl "source/stylesheets/exam2xhtml.xsl" -foout "output/xhtml/exam_1.html"

fop -xml "output/intermediates 1/exam_2.xml" -xsl "source/stylesheets/exam2xhtml.xsl" -foout "output/xhtml/exam_2.html"

The sample data that is read from 'source/sample_database.sql' comprises the contents of four multiple-choice test items. Each item references a list of curricular contexts, in this example either cytogenetics or pharmacology. One of the two notional candidates is registered only for one test subpart ('Jane Doe' will only work on cytogenetics), while the other is registered for both parts ('John Doe' will work on cytogenetics and pharmacology). Jane's exam, in outputs generated from this dataset, should therefore contain two items, while John's should consist of four. Randomized item sequences may vary when outputs are recreated during subsequent program runs, but individually assigned item sets should be reproducible. 


Deliberate distinctions of this demonstration, in contrast to presumed requirements in a more realistic workflow, include: 
 - in practice individually assigned item sequences would not be intentionally discarded when the script terminates, but have to persist in a database management system (DBMS)
 - using FOP may be automated more comprehensively (e.g. by direct invocation in a Java program)
 - PDF files can also be generated from XML streams instantaneously, i.e. without storing intermediate files in the file system
 - the set of supported formatting elements and special characters may be far more comprehensive 
 - the curricular structure may consist of far more elements (and could also reflect categories like tuition modules, semesters, and subjects) 
 - graphical media do not have to be copied into XML intermediates, but can also be temporarily stored as a single file in the local file system for subsequent referencing in individual files


Copyright 2010 Dennis Toddenroth

Licensed under the Apache License, Version 2.0 (the "License");
you may not use this file except in compliance with the License.
You may obtain a copy of the License at

http://www.apache.org/licenses/LICENSE-2.0

Unless required by applicable law or agreed to in writing, software
distributed under the License is distributed on an "AS IS" BASIS,
WITHOUT WARRANTIES OR CONDITIONS OF ANY KIND, either express or implied.
See the License for the specific language governing permissions and
limitations under the License.
